# Supplementary material for: Engineering High-Amylose and High-Dietary-Fibre Barley Grains Through Multiplex Genome Editing of Four Starch-Synthetic Genes
Source: Foods. 2025 Jun 30;14(13):2319. doi: 10.3390/foods14132319 (PMC12249315; doi:10.3390/foods14132319)
Supplement: Supplementary file 1 [file foods-14-02319-s001.zip]

Archive with 1 entries (1 files):
- foods-3652555-supplementary.pdf
